# Supplementary material for: Development of a cell system for siRNA screening of pathogen responses in human and mouse macrophages
Source: Sci Rep. 2015 Apr 1;5:9559. doi: 10.1038/srep09559 (PMC4894436; doi:10.1038/srep09559)
Supplement: Supplementary Information — Supplementary Table 1 [file srep09559-s5.xls]

## Sheet: TLR pathway genes siRNA
Species	Name	Gene Symbol	Gene ID	siRNA#	siRNA ID	Ambion Sense siRNA Sequence	Ambion Antisense siRNA Sequence	Qiagen siRNA target sequence
Human	TLR4	TLR4	7099	siRNA1	s14194	GAGCCGCUGGUGUAUCUUUtt	AAAGAUACACCAGCGGCUCtg
Human	TLR4	TLR4	7099	siRNA2	s14195	CAUUGAAGAAUUCCGAUUAtt	UAAUCGGAAUUCUUCAAUGgt
Human	TLR4	TLR4	7099	siRNA3	s14196	CUAGAGCACUUGGACCUUUtt	AAAGGUCCAAGUGCUCUAGat
Human	TLR4	TLR4	7099	siRNA4	SI04951149			ACCATTGAAGAATTCCGATTA
Human	TLR4	TLR4	7099	siRNA5	SI04951142			AAGAGGGTACCTCTCATGTTA
Human	TLR4	TLR4	7099	siRNA6	SI04951135			AACCCGGAGGCCATTATGCTA
Human	TLR5	TLR5	7100	siRNA1	s14197	GAAUAGCCUUUUAUCGUUUtt	AAACGAUAAAAGGCUAUUCgg
Human	TLR5	TLR5	7100	siRNA2	s14198	CACGGAAGGUUGUGAUGAAtt	UUCAUCACAACCUUCCGUGga
Human	TLR5	TLR5	7100	siRNA3	s14199	CCAUCUGUUUGAACUUAGAtt	UCUAAGUUCAAACAGAUGGaa
Human	TLR5	TLR5	7100	siRNA4	SI02655163			AATAGCTTGTATAGCAGAGTC
Human	TLR5	TLR5	7100	siRNA5	SI03026534			AAAGATCAACCTTACAGCGAA
Human	TLR5	TLR5	7100	siRNA6	SI02630810			GAGGGACTTTCTCATCTTCAA
Human	TLR7	TLR7	51284	siRNA1	s27842	GGAAUUACUCAUAUGCUAAtt	UUAGCAUAUGAGUAAUUCCtt
Human	TLR7	TLR7	51284	siRNA2	s27843	CCAUUAACCACAUACCAGAtt	UCUGGUAUGUGGUUAAUGGtg
Human	TLR7	TLR7	51284	siRNA3	s27844	GAGCAUACAGCUUAGCAAAtt	UUUGCUAAGCUGUAUGCUCtg
Human	TLR7	TLR7	51284	siRNA4	SI03107447			TAACCTCTCGCCATTACATAA
Human	TLR7	TLR7	51284	siRNA5	SI03097283			CTGGAGGTATTCCCACGAACA
Human	TLR7	TLR7	51284	siRNA6	SI02642416			ATGGTATGCCTCCAAATCTAA
Human	TLR8	TLR8	51311	siRNA1	s27920	GACCCAACUUCGAUACCUAtt	UAGGUAUCGAAGUUGGGUCaa
Human	TLR8	TLR8	51311	siRNA2	s27921	GGAUCUUGAAUUCAACUAUtt	AUAGUUGAAUUCAAGAUCCag
Human	TLR8	TLR8	51311	siRNA3	s27922	GGCUGCAAAAUCUCACUAAtt	UUAGUGAGAUUUUGCAGCCct
Human	TLR8	TLR8	51311	siRNA4	SI03062864			CAGAACGGAAATCCCGGTATA
Human	TLR8	TLR8	51311	siRNA5	SI02642458			CAAGTGTTAAGTGGAACTGAA
Human	TLR8	TLR8	51311	siRNA6	SI02642451			TCGCGCCATAATAAAGATGCA
Human	MD2	LY96	23643	siRNA1	s24262	GAAUCUUCCAAAGCGCAAAtt	UUUGCGCUUUGGAAGAUUCat
Human	MD2	LY96	23643	siRNA2	s24263	AGAAGUUAUUUGCCGAGGAtt	UCCUCGGCAAAUAACUUCUtt
Human	MD2	LY96	23643	siRNA3	s24264	CUACUGUGAUAAAAUGCAAtt	UUGCAUUUUAUCACAGUAGgt
Human	MD2	LY96	23643	siRNA4	SI03246446			AACAATATCATTCTCCTTCAA
Human	MD2	LY96	23643	siRNA5	SI04322556			TGCTTGGAGTTTGTCATCCTA
Human	MD2	LY96	23643	siRNA6	SI04219684			TTGGAGATATTGAATCATGTT
Human	MyD88	MYD88	4615	siRNA1	s9136	CUAGUGAGCUCAUCGAAAAtt	UUUUCGAUGAGCUCACUAGca
Human	MyD88	MYD88	4615	siRNA2	s9137	CGGCAACUGGAACAGACAAtt	UUGUCUGUUCCAGUUGCCGga
Human	MyD88	MYD88	4615	siRNA3	s9138	CAGACAAACUAUCGACUGAtt	UCAGUCGAUAGUUUGUCUGtt
Human	MyD88	MYD88	4615	siRNA4	SI05426057			CAGGACCAGCTGAGACTAAGA
Human	MyD88	MYD88	4615	siRNA5	SI03100902			CTTGATTGCCTTACAAAGTTA
Human	MyD88	MYD88	4615	siRNA6	SI02628661			CTCTGGCATATTCATCAAGTA
Human	Mal	TIRAP	114609	siRNA1	s41563	GCUUUCGUCAAGUCAAAGAtt	UCUUUGACUUGACGAAAGCca
Human	Mal	TIRAP	114609	siRNA2	s195607	CCUCCAGCGAUGCUUCACAtt	UGUGAAGCAUCGCUGGAGGtg
Human	Mal	TIRAP	114609	siRNA3	s195608	GCGCUAUAGUGUCCGAGCUtt	AGCUCGGACACUAUAGCGCcg
Human	Mal	TIRAP	114609	siRNA4	SI03108308			TACATAGGAAGTCCTTCTAAA
Human	Mal	TIRAP	114609	siRNA5	SI03075135			CCAGCGATGCTTCACAGCCTA
Human	Mal	TIRAP	114609	siRNA6	SI03037062			AAGTGTCACTAGAATACTACA
Mouse	TLR4	Tlr4	21898	siRNA1	75594	GGCCCAUAUUUGACUAUAAtt	UUAUAGUCAAAUAUGGGCCtt
Mouse	TLR4	Tlr4	21898	siRNA2	188776	GGUAGUUCCUAAUAUUACCtt	GGUAAUAUUAGGAACUACCtc
Mouse	TLR4	Tlr4	21898	siRNA3	188777	GCAUCUAUGAUGCAUUUGUtt	ACAAAUGCAUCAUAGAUGCtt
Mouse	TLR4	Tlr4	21898	siRNA4	SI02742453			ATCCAGAATCTTTACCTTTAA
Mouse	TLR4	Tlr4	21898	siRNA5	SI02717589			CTGAATGTCATTCTTAAGTTA
Mouse	TLR4	Tlr4	21898	siRNA6	SI01449560			CTGGATCTTTCTAAATGTCAA
Mouse	TLR7	Tlr7	170743	siRNA1	86644	GGCUAACAACAUCUUCUCCtt	GGAGAAGAUGUUGUUAGCCtc
Mouse	TLR7	Tlr7	170743	siRNA2	86736	GGAAUUACUCACAUGCUAAtt	UUAGCAUGUGAGUAAUUCCtt
Mouse	TLR7	Tlr7	170743	siRNA3	172656	CCUCAACAUAUUCAAACAUtt	AUGUUUGAAUAUGUUGAGGtc
Mouse	TLR7	Tlr7	170743	siRNA4	SI02720487			TACCATGCATCTATAACTTTA
Mouse	TLR7	Tlr7	170743	siRNA5	SI02697023			ACCAGAGTTCAATGAAATAAA
Mouse	TLR7	Tlr7	170743	siRNA6	SI02676380			CTGATTCTTAAGCATAATCAA
Mouse	TLR8	Tlr8	170744	siRNA1	86550	GGCACAACUCCCUUGUGAUtt	AUCACAAGGGAGUUGUGCCtt
Mouse	TLR8	Tlr8	170744	siRNA2	86737	GGUACUCUCAUUAUCUUUCtt	GAAAGAUAAUGAGAGUACCtt
Mouse	TLR8	Tlr8	170744	siRNA3	172658	GCCAAUUUGAAGGUUUUCAtt	UGAAAACCUUCAAAUUGGCtt
Mouse	TLR8	Tlr8	170744	siRNA4	SI01449588			ACGCCTGGACTTATCATACAA
Mouse	TLR8	Tlr8	170744	siRNA5	SI01449581			AACCATCAACTTGGGCATTAA
Mouse	TLR8	Tlr8	170744	siRNA6	SI01449574			TAGGATTTATCCAGAACTTAA
Mouse	MD2	Ly96	17087	siRNA1	72828	GGAGAGACUGUGAAUACAUtt	AUGUAUUCACAGUCUCUCCtt
Mouse	MD2	Ly96	17087	siRNA2	156956	GCGUAAGGAAGUUCUGUGCtt	GCACAGAACUUCCUUACGCtt
Mouse	MD2	Ly96	17087	siRNA3	156957	GGGCCAUUACAGAUGUGUUtt	AACACAUCUGUAAUGGCCCtt
Mouse	MD2	Ly96	17087	siRNA4	SI01297604			TCCCATATTGACTGAATCTGA
Mouse	MD2	Ly96	17087	siRNA5	SI01297597			CGAGGGAATACTATTTCCTAA
Mouse	MD2	Ly96	17087	siRNA6	SI01297590			CCGCCGTGATGTCAATTAGAA
Mouse	MyD88	Myd88	17874	siRNA1	68300	GGAGGACUGCCAGAAAUACtt	GUAUUUCUGGCAGUCCUCCtc
Mouse	MyD88	Myd88	17874	siRNA2	68394	GGUUUGCAUCUUCUUAUUCtt	GAAUAAGAAGAUGCAAACCtc
Mouse	MyD88	Myd88	17874	siRNA3	156409	GCGACUGAUUCCUAUUAAAtt	UUUAAUAGGAAUCAGUCGCtt
Mouse	MyD88	Myd88	17874	siRNA4	SI02713277			AAGCAGTGTCCCACAAACAAA
Mouse	MyD88	Myd88	17874	siRNA5	SI00196196			CCGCCTATCGCTGTTCTTGAA
Mouse	MyD88	Myd88	17874	siRNA6	SI00196182			AGGGCTCGTGTTTGTACTTAA
Mouse	Mal	Tirap	117149	siRNA1	172379	CGGAGGCUUUUACCAAGUCtt	GACUUGGUAAAAGCCUCCGtc
Mouse	Mal	Tirap	117149	siRNA2	172380	GGCUGUUAUACACUAUCUGtt	CAGAUAGUGUAUAACAGCCtc
Mouse	Mal	Tirap	117149	siRNA3	172381	CCUUAUCUAUAACUCUGCUtt	AGCAGAGUUAUAGAUAAGGtt
Mouse	Mal	Tirap	117149	siRNA4	SI05459300			ACAGCAGTCATTAATCCAGTA
Mouse	Mal	Tirap	117149	siRNA5	SI05459293			CAAGTCAAGGAGGCTGTTATA
Mouse	Mal	Tirap	117149	siRNA6	SI01448965			CAGGCAGGCTCTGTTGAAGAA
